# Supplementary material for: Estimation of Cross-Species Introgression Rates Using Genomic Data Despite Model Unidentifiability
Source: Mol Biol Evol. 2022 Apr 13;39(5):msac083. doi: 10.1093/molbev/msac083 (PMC9087891; doi:10.1093/molbev/msac083)
Supplement: msac083_Supplementary_Data [file msac083_supplementary_data.zip › bppMSci-twintowers-SI.aux]

\relax 
\global\@namedef{@lastpage@}{1}
\@writefile{lot}{\contentsline {table}{\numberline {S1}{\ignorespaces Posterior means and 95\% HPD CIs (in parenthees) for parameters in the MSci model of figure 1\hbox {}a from three simulated datasets\relax }}{1}{}\protected@file@percent }
\providecommand*\caption@xref[2]{\@setref\relax\@undefined{#1}}
\newlabel{table:simulation-D}{{S1}{1}}
\@writefile{lof}{\contentsline {figure}{\numberline {S1}{\ignorespaces Analysis of the first 500 exonic loci on chromosome 1 from the \textit  {Heliconius} data. See legend to figure 3\hbox {}. \relax }}{2}{}\protected@file@percent }
\newlabel{fig:heliconius-exonic-L500-tracecatter}{{S1}{2}}
\@writefile{lof}{\contentsline {figure}{\numberline {S2}{\ignorespaces Three species trees (MSci models), each with a BDI event between sister species, exhibiting within-model unidentifiability. (\textbf  {a} \& \textbf  {a}$'$) Subtrees are added to branches $A$, $B$, and $R$ in the basic model of figure 1\hbox {}a. (\textbf  {b} \& \textbf  {b}$'$) A BDI event between sister species $X$ and $Y$ with a unidirectional introgression involving descendant branches of $X$ and $Y$. (\textbf  {c} and \textbf  {c}$'$) A BDI event between sister species $X$ and $Y$ with a unidirectional introgression involving one descendant branch and another branch that is not a descendant of $X$ or $Y$. In all three cases, the parameter mapping is $\varphi '_X = 1 - \varphi _X$, $\varphi '_Y = 1 - \varphi _Y$, $\theta '_X = \theta _Y$, and $\theta '_Y = \theta _X$. \relax }}{3}{}\protected@file@percent }
\newlabel{fig:D-sister}{{S2}{3}}
\@writefile{lof}{\contentsline {figure}{\numberline {S3}{\ignorespaces Two pairs of species trees or unidentifiable MSci models with a BDI event between non-sister species creating cross-model unidentiability. (\textbf  {a} \& \textbf  {a}$'$) A pair of unidentifiable models with a BDI event between non-sister species. The dotted lines indicate the main routes taken by sequences sampled from species $A$ and $B$, if the introgression probabilities $\alpha $ and $\beta $ are $< \frac  {1}{2}$. (\textbf  {b} \& \textbf  {b}$'$) Another pair of unidentifiable models with a BDI event between non-sister species. The parameter mapping from $\Theta $ to $\Theta '$ in both cases is $\varphi '_X = 1 - \varphi _Y$ and $\varphi '_Y = 1 - \varphi _X$, with all other parameters (such as $\theta _X$, $\theta _Y$, $\theta _A$, and $\theta _B$) to be identical between $\Theta $ and $\Theta '$. \relax }}{4}{}\protected@file@percent }
\newlabel{fig:D-nonsister}{{S3}{4}}
\@writefile{lof}{\contentsline {figure}{\numberline {S4}{\ignorespaces Three pairs of species trees (or unidentifiable MSci models) with one BDI event between non-sister species, illustrating the mapping of parameters ($\Theta $ and $\Theta '$). In (\textbf  {a}), $RXA$ and $SYH$ are non-sister species. In (\textbf  {b}) \& (\textbf  {c}), nodes $X$ and $Y$ are non-sister species because of the unidirectional introgression event involving branches $RX$ and/or $RY$. In each of the three cases, the mirror model ($S'$ with $\Theta '$) is generated by pruning off branches $AX$ at $X$ and $BY$ at $Y$, swapping places and reattaching, and applying the mapping $\varphi '_X = 1 - \varphi _Y$ and $\varphi '_Y = 1 - \varphi _X$. \relax }}{5}{}\protected@file@percent }
\newlabel{fig:D-nonsister2}{{S4}{5}}
\@writefile{lof}{\contentsline {figure}{\numberline {S5}{\ignorespaces Four species trees for species $A$, $B$, and $C$ representing four unidentifiable models each with two BDI events between non-sister species. The cross-model parameter mappings concern only the introgression probabilities $\varphi _X \equiv \alpha $, $\varphi _Y \equiv \beta $, $\varphi _Z \equiv \gamma $, and $\varphi _W \equiv \delta $, while all other parameters are the same among the models. The colored lines indicate the main routes taken by sequences sampled from $A$ (red), $B$ (blue), and $C$ (purple), if the introgression probabilities $\alpha $, $\beta $, $\gamma $, and $\delta $ are all $< \frac  {1}{2}$, from which the unidentifiability of the four models can be seen easily. Based on figure S9 of Finger et al.\nobreakspace  {}(2022). \relax }}{6}{}\protected@file@percent }
\newlabel{fig:DD-nonsister}{{S5}{6}}
\@writefile{lof}{\contentsline {figure}{\numberline {S6}{\ignorespaces The CoG$_0$ algorithm moves sampled points to their mirror positions to be as close as possible to the center of gravity. Note that ($\varphi _X, \varphi _Y$) and its mirror position ($1-\varphi _X, 1-\varphi _Y$) are mirror reflections of each other around the point ($\frac  {1}{2}, \frac  {1}{2}$). The `original' sample consists of 1000 points, obtained from `thinning' the MCMC sample from the \textsc  {bpp} analysis of the 500 noncoding \textit  {Heliconius} loci of figure 3\hbox {}a. The mean ($\varphi _X, \varphi _Y$) = (0.544, 0.614) is indicated by the red dot in \textbf  {a}, \textbf  {a}$'$ \& \textbf  {a}$''$. The three rows illustrate three runs of the CoG$_0$ algorithm with different starting positions: (\textbf  {a}-\textbf  {c}) $\varphi _X + \varphi _Y < 1$, (\textbf  {a}$'$-\textbf  {d}$'$) $\varphi _X < \frac  {1}{2}$ or $\varphi _Y < \frac  {1}{2}$, and (\textbf  {a}$''$-\textbf  {c}$''$) $\varphi _X > \frac  {1}{2}$ or $\varphi _Y > \frac  {1}{2}$. In the first run, the initialization (under the condition $\varphi _X + \varphi _Y < 1$) moves 647 points above or right of the line $\varphi _X + \varphi _Y = 1$ to their mirror points below or left of the line, with the new mean (0.348, 0.111), indicated by the red dot (\textbf  {b}). The algorithm then attempts to move points to their mirror positions to be closer to the red dot. Ten such points are moved, with the new mean (0.353, 0.107) (\textbf  {c}). In the next iteration, no points move, so the algorithm terminates. In the second run (\textbf  {a}$'$-\textbf  {d}$'$), the initialization ($\varphi _X < \frac  {1}{2}$ or $\varphi _Y < \frac  {1}{2}$) moves 512 points from the upper right corner to their mirror points in the lower left, with the new mean (0.327, 0.216) (\textbf  {b}$'$). Round 1 moves 136 points, with the new mean (0.353, 0.107) (\textbf  {c}$'$). Round 2 moves one point, with the new mean (0.353, 0.107) (\textbf  {d}$'$). In the third run, the initialization ($\varphi _X > \frac  {1}{2}$ or $\varphi _Y > \frac  {1}{2}$) moves 275 points from the lower left corner to their mirror points in the upper right corner, with the new mean (0.662, 0.832) (\textbf  {b}$''$). Round 1 moves 75 points, with the new mean (0.647, 0.892), and the next round does not move any points, so the algorithm ends. The first two runs converge to the same mean (0.353, 0.107), while the third run converges to its mirror point (0.647, 0.892). If the original positions are taken as the initial positions (i.e., without initialization), the algorithm converges, after one iteration, to (0.647, 0.892), as in the second run. Note that the algorithm operates on four parameters $\Theta = (\varphi _X, \varphi _Y, \theta _X, \theta _Y)$ but only ($\varphi _X, \varphi _Y$) is shown here. \relax }}{7}{}\protected@file@percent }
\newlabel{fig:D-CoG0}{{S6}{7}}
\@writefile{lof}{\contentsline {figure}{\numberline {S7}{\ignorespaces Trace plots of MCMC samples for $\varphi _X$ (purple) and $\varphi _Y$ (green) and 2-D scatter plots from \textsc  {bpp} analysis of a dataset of $L=500$ loci simulated under the BDI model of figure 1\hbox {}a. See table S1\hbox {} for the true parameter values and posterior summaries. The plots are, from top to bottom, for (\textbf  {a}) unprocessed sample and processed samples using (\textbf  {b}) the $\beta $--$\gamma $, (\textbf  {c}) the CoG$_N$, and (\textbf  {d}) the CoG$_0$ algorithms. The true parameter values are $\Theta = (\varphi _X, \varphi _Y) = (0.7, 0.2)$, and the post-processing using all three algorithms mapped the samples to the mirror tower around $\Theta ' = (0.3, 0.8)$. \relax }}{8}{}\protected@file@percent }
\newlabel{fig:simulation-D-L500-tracecatter}{{S7}{8}}
\gdef \@abspage@last{9}
