# Supplementary material for: Estimation of Cross-Species Introgression Rates Using Genomic Data Despite Model Unidentifiability
Source: Mol Biol Evol. 2022 Apr 13;39(5):msac083. doi: 10.1093/molbev/msac083 (PMC9087891; doi:10.1093/molbev/msac083)
Supplement: msac083_Supplementary_Data [file msac083_supplementary_data.zip › bppMSci-twintowers-SI.tex]

\documentclass[9pt]{article1}

\usepackage{booktabs}
\usepackage{natbib}
\usepackage{placeins}
\usepackage{bm}
\usepackage[font=small, justification=justified]{caption}
%\usepackage{xcolor}
%\usepackage{lscape}
\usepackage{xr}
\externaldocument{bppMSci-twintowers}


\renewcommand{\thetable}{S\arabic{table}}
\renewcommand{\thefigure}{S\arabic{figure}}
\renewcommand{\baselinestretch}{0.65}
\newcommand{\red}[1]{{\color{red}{#1}}}
\newcommand{\blue}[1]{{\color{blue}{#1}}}
\newcommand{\pink}[1]{{\color{magenta}{#1}}}

\begin{document}

\onecolumn
	
\section*{Estimation of Cross-Species Introgression Rates using Genomic Data Despite Model Unidentifiability}
Ziheng Yang and Tom\'{a}\v{s} Flouri

\subsection*{Supplementary material}

\setcounter{page}{0}
\FloatBarrier

\begin{table*} [t]
   \centering
   \caption{Posterior means and 95\% HPD CIs (in parenthees) for parameters in the MSci
   model of figure \ref{fig:D-basic}a from three simulated datasets}
   
   \begin{tabular}{lllccc}
      \toprule
      & truth ($\Theta$) & mirror ($\Theta'$) & beta-gamma & CoG$_N$ & CoG$_0$ \\
      \midrule
      \multicolumn{3}{l}{$L = 500$ loci} \\
      $\tau_R$   & 0.01  &       & 0.0098 (0.0088, 0.0108) &      &      \\
      $\tau_X=\tau_Y$ & 0.005 &  & 0.0050 (0.0045, 0.0055) &      &      \\
      $\theta_A$ & 0.002 &       & 0.0020 (0.0018, 0.0021) &      &      \\
      $\theta_B$ & 0.01  &       & 0.0101 (0.0093, 0.0108) &      &      \\
      $\theta_R$ & 0.002 &       & 0.0020 (0.0006, 0.0034) &      &      \\
      $\theta_X$ & 0.002 & 0.01  & 0.0063 (0.0005, 0.0130) & 0.0066 (0.0005, 0.0133) & 0.0066 (0.0005, 0.0133) \\
      $\theta_Y$ & 0.01  & 0.002 & 0.0071 (0.0022, 0.0124) & 0.0067 (0.0017, 0.0120) & 0.0068 (0.0017, 0.0121) \\
      $\varphi_X$   & 0.7   & 0.3   & 0.755  (0.472, 0.999)  & 0.764 (0.528, 0.999)   & 0.765 (0.530, 0.999)   \\
      $\varphi_Y$   & 0.2   & 0.8   & 0.447  (0.209, 0.670)  & 0.461 (0.214, 0.695)   & 0.462 (0.212, 0.695)   \\ \\
      
      \multicolumn{3}{l}{$L = 2000$ loci} \\
      $\tau_R$   & 0.01  &       & 0.0101 (0.0094, 0.0108) &      &      \\
      $\tau_X=\tau_Y$ & 0.005 &  & 0.0051 (0.0048, 0.0054) &      &      \\
      $\theta_A$ & 0.002 &       & 0.0020 (0.0019, 0.0021) &      &      \\
      $\theta_B$ & 0.01  &       & 0.0100 (0.0097, 0.0104) &      &      \\
      $\theta_R$ & 0.002 &       & 0.0018 (0.0009, 0.0027) &      &      \\
      $\theta_X$ & 0.002 & 0.01  & 0.0037 (0.0008, 0.0062) & 0.0037 (0.0009, 0.0062) & 0.0050 (0.0006, 0.0097) \\
      $\theta_Y$ & 0.01  & 0.002 & 0.0076 (0.0049, 0.0108) & 0.0076 (0.0048, 0.0108) & 0.0064 (0.0019, 0.0104) \\
      $\varphi_X$   & 0.7   & 0.3   & 0.545  (0.178, 0.903)   & 0.545 (0.178, 0.903)    & 0.656 (0.449, 0.887)   \\
      $\varphi_Y$   & 0.2   & 0.8   & 0.398  (0.198, 0.598)   & 0.398 (0.198, 0.598)    & 0.450 (0.205, 0.684)   \\ \\
      
      \multicolumn{3}{l}{$L = 8000$ loci} \\
      $\tau_R$   & 0.01  &       & 0.0098 (0.0094, 0.0102) &      &      \\
      $\tau_X=\tau_Y$ & 0.005 &  & 0.0049 (0.0048, 0.0051) &      &      \\
      $\theta_A$ & 0.002 &       & 0.0020 (0.0019, 0.0020) &      &      \\
      $\theta_B$ & 0.01  &       & 0.0100 (0.0098, 0.0102) &      &      \\
      $\theta_R$ & 0.002 &       & 0.0021 (0.0017, 0.0025) &      &      \\
      $\theta_X$ & 0.002 & 0.01  & 0.0045 (0.0003, 0.0083) & 0.0044 (0.0003, 0.0081) & 0.0051 (0.0003, 0.0106) \\
      $\theta_Y$ & 0.01  & 0.002 & 0.0095 (0.0059, 0.0129) & 0.0096 (0.0060, 0.0130) & 0.0089 (0.0041, 0.0128) \\
      $\varphi_X$   & 0.7   & 0.3   & 0.645  (0.442, 0.848)   & 0.645 (0.436, 0.848)    & 0.645 (0.436, 0.846)   \\
      $\varphi_Y$   & 0.2   & 0.8   & 0.334  (0.128, 0.632)   & 0.336 (0.129, 0.639)    & 0.310 (0.123, 0.539)   \\
      \bottomrule
   \end{tabular} \label{table:simulation-D}
   
   Note.--- Empty values for $\Theta'$ mean the same values as for $\Theta$.  MCMC
   samples are processed using the three algorithms and then summarized.  See figure
   \ref{fig:simulation-D-L500-tracecatter} for the trace-scatter plots for the dataset
   of $L=500$.  The datasets, with each locus consisting of four sequences per species
   (or eight sequences per locus) and 500 sites per sequence, are simulated using the
   true parameter values ($\Theta$).
\end{table*}

\FloatBarrier

\begin{figure*}[bh]
   \centering
   \includegraphics[scale=0.40]{figs/fig-heliconius-exonic-L500-trace.png}
   \includegraphics[scale=0.18]{figs/fig-heliconius-exonic-L500-scatter.png} \\
   \includegraphics[scale=0.40]{figs/fig-heliconius-exonic-L500-processed-trace.png}
   \includegraphics[scale=0.18]{figs/fig-heliconius-exonic-L500-processed-scatter.png} \\
   \includegraphics[scale=0.40]{figs/fig-heliconius-exonic-L500-processed-CoGN-trace.png}
   \includegraphics[scale=0.18]{figs/fig-heliconius-exonic-L500-processed-CoGN-scatter.png} \\
   \includegraphics[scale=0.40]{figs/fig-heliconius-exonic-L500-processed-CoG0-trace.png}
   \includegraphics[scale=0.18]{figs/fig-heliconius-exonic-L500-processed-CoG0-scatter.png}
   
   \caption{Analysis of the first 500 exonic loci on chromosome 1 from the
      \textit{Heliconius} data.  See legend to figure
      \ref{fig:heliconius-noncod-L500-tracecatter}. %
   } \label{fig:heliconius-exonic-L500-tracecatter}
\end{figure*}


\begin{figure}[th]
   \centering
   \includegraphics[scale=0.543210]{figs/fig-D-sister}
   
   \caption{Three species trees (MSci models), each with a BDI event between sister
      species, exhibiting within-model unidentifiability.  (\textbf{a} \& \textbf{a}$'$)
      Subtrees are added to branches $A$, $B$, and $R$ in the basic model of figure
      \ref{fig:D-basic}a. (\textbf{b} \& \textbf{b}$'$) A BDI event between sister species
      $X$ and $Y$ with a unidirectional introgression involving descendant branches of $X$
      and $Y$. (\textbf{c} and \textbf{c}$'$) A BDI event between sister species $X$ and $Y$
      with a unidirectional introgression involving one descendant branch and another branch
      that is not a descendant of $X$ or $Y$.  In all three cases, the parameter mapping is
      $\varphi'_X = 1 - \varphi_X$, $\varphi'_Y = 1 - \varphi_Y$, $\theta'_X = \theta_Y$, and
      $\theta'_Y = \theta_X$. %
   }  \label{fig:D-sister}
\end{figure}

\begin{figure}[th]
   \centering
   \includegraphics[scale=0.543210]{figs/fig-D-nonsister}
   
   \caption{Two pairs of species trees or unidentifiable MSci models with a BDI event between
      non-sister species creating cross-model unidentiability.  (\textbf{a} \& \textbf{a}$'$) A
      pair of unidentifiable models with a BDI event between non-sister species.  The dotted
      lines indicate the main routes taken by sequences sampled from species $A$ and $B$, if the
      introgression probabilities $\alpha$ and $\beta$ are $< \frac{1}{2}$.  (\textbf{b} \&
      \textbf{b}$'$) Another pair of unidentifiable models with a BDI event between non-sister
      species.  The parameter mapping from $\Theta$ to $\Theta'$ in both cases is $\varphi'_X = 1
      - \varphi_Y$ and $\varphi'_Y = 1 - \varphi_X$, with all other parameters (such as
      $\theta_X$, $\theta_Y$, $\theta_A$, and $\theta_B$) to be identical between $\Theta$ and
      $\Theta'$. %
   } \label{fig:D-nonsister}
\end{figure}


\begin{figure}[th]
   \centering
   \includegraphics[scale=0.6543210]{figs/fig-D-nonsister2}
   
   \caption{Three pairs of species trees (or unidentifiable MSci models) with one BDI
      event between non-sister species, illustrating the mapping of parameters ($\Theta$ and
      $\Theta'$).  In (\textbf{a}), $RXA$ and $SYH$ are non-sister species.  In (\textbf{b})
      \& (\textbf{c}), nodes $X$ and $Y$ are non-sister species because of the unidirectional
      introgression event involving branches $RX$ and/or $RY$.  In each of the three cases,
      the mirror model ($S'$ with $\Theta'$) is generated by pruning off branches $AX$ at $X$
      and $BY$ at $Y$, swapping places and reattaching, and applying the mapping $\varphi'_X
      = 1 - \varphi_Y$ and $\varphi'_Y = 1 - \varphi_X$. %
   } \label{fig:D-nonsister2}
\end{figure}


\begin{figure}[th]
   \centering
   \includegraphics[scale=0.567890]{figs/fig-DD-nonsister}
   
   \caption{Four species trees for species $A$, $B$, and $C$ representing four
   unidentifiable models each with two BDI events between non-sister species.  The
   cross-model parameter mappings concern only the introgression probabilities
   $\varphi_X \equiv \alpha$, $\varphi_Y \equiv \beta$, $\varphi_Z \equiv \gamma$, and
   $\varphi_W \equiv \delta$, while all other parameters are the same among the models. 
   The colored lines indicate the main routes taken by sequences sampled from $A$ (red),
   $B$ (blue), and $C$ (purple), if the introgression probabilities $\alpha$, $\beta$,
   $\gamma$, and $\delta$ are all $< \frac{1}{2}$, from which the unidentifiability of
   the four models can be seen easily.  Based on figure S9 of Finger et al.~(2022). %
} \label{fig:DD-nonsister}
\end{figure}


\begin{figure*}[th]
   \centering
   \includegraphics[scale=0.87654321]{figs/fig-D-CoG0}
   
   \caption{The CoG$_0$ algorithm moves sampled points to their mirror positions to be
      as close as possible to the center of gravity.  Note that ($\varphi_X, \varphi_Y$) and
      its mirror position  ($1-\varphi_X, 1-\varphi_Y$) are mirror reflections of each other
      around the point ($\frac{1}{2}, \frac{1}{2}$).  The `original' sample consists of 1000
      points, obtained from `thinning' the MCMC sample from the \textsc{bpp} analysis of the
      500 noncoding \textit{Heliconius} loci of figure
      \ref{fig:heliconius-noncod-L500-tracecatter}a.  The mean ($\varphi_X, \varphi_Y$) =
      (0.544, 0.614) is indicated by the red dot in \textbf{a}, \textbf{a}$'$ \&
      \textbf{a}$''$. The three rows illustrate three runs of the CoG$_0$ algorithm with
      different starting positions: (\textbf{a}-\textbf{c}) $\varphi_X + \varphi_Y < 1$,
      (\textbf{a}$'$-\textbf{d}$'$) $\varphi_X < \frac{1}{2}$ or $\varphi_Y < \frac{1}{2}$,
      and (\textbf{a}$''$-\textbf{c}$''$) $\varphi_X > \frac{1}{2}$ or $\varphi_Y >
      \frac{1}{2}$. In the first run, the initialization (under the condition $\varphi_X +
      \varphi_Y < 1$) moves 647 points above or right of the line $\varphi_X + \varphi_Y =
      1$ to their mirror points below or left of the line, with the new mean (0.348, 0.111),
      indicated by the red dot (\textbf{b}).  The algorithm then attempts to move points to
      their mirror positions to be closer to the red dot.  Ten such points are moved, with
      the new mean (0.353, 0.107) (\textbf{c}).  In the next iteration, no points move, so
      the algorithm terminates. In the second run (\textbf{a}$'$-\textbf{d}$'$), the
      initialization ($\varphi_X < \frac{1}{2}$ or $\varphi_Y < \frac{1}{2}$) moves 512
      points from the upper right corner to their mirror points in the lower left, with the
      new mean (0.327, 0.216) (\textbf{b}$'$).  Round 1 moves 136 points, with the new mean
      (0.353, 0.107) (\textbf{c}$'$).  Round 2 moves one point, with the new mean (0.353,
      0.107) (\textbf{d}$'$).  In the third run, the initialization ($\varphi_X >
      \frac{1}{2}$ or $\varphi_Y > \frac{1}{2}$) moves 275 points from the lower left corner
      to their mirror points in the upper right corner, with the new mean (0.662, 0.832)
      (\textbf{b}$''$).  Round 1 moves 75 points, with the new mean (0.647, 0.892), and the
      next round does not move any points, so the algorithm ends.  The first two runs
      converge to the same mean (0.353, 0.107), while the third run converges to its mirror
      point (0.647, 0.892).  If the original positions are taken as the initial positions
      (i.e., without initialization), the algorithm converges, after one iteration, to
      (0.647, 0.892), as in the second run.  Note that the algorithm operates on four
      parameters $\Theta = (\varphi_X, \varphi_Y, \theta_X, \theta_Y)$ but only ($\varphi_X,
      \varphi_Y$) is shown here. %
   } \label{fig:D-CoG0}
\end{figure*}

\begin{figure*}[th]
   \centering
   \includegraphics[scale=0.40]{figs/fig-simulation-D-L500-trace.png}
   \includegraphics[scale=0.18]{figs/fig-simulation-D-L500-scatter.png} \\
   \includegraphics[scale=0.40]{figs/fig-simulation-D-L500-processed-trace.png}
   \includegraphics[scale=0.18]{figs/fig-simulation-D-L500-processed-scatter.png} \\
   \includegraphics[scale=0.40]{figs/fig-simulation-D-L500-processed-CoGN-trace.png}
   \includegraphics[scale=0.18]{figs/fig-simulation-D-L500-processed-CoGN-scatter.png} \\
   \includegraphics[scale=0.40]{figs/fig-simulation-D-L500-processed-CoG0-trace.png}
   \includegraphics[scale=0.18]{figs/fig-simulation-D-L500-processed-CoG0-scatter.png}
   
   \caption{Trace plots of MCMC samples for $\varphi_X$ (purple) and $\varphi_Y$ (green)
   and 2-D scatter plots from \textsc{bpp} analysis of a dataset of $L=500$ loci
   simulated under the BDI model of figure \ref{fig:D-basic}a.   See table
   \ref{table:simulation-D} for the true parameter values and posterior summaries.  The
   plots are, from top to bottom, for (\textbf{a}) unprocessed sample and processed
   samples using (\textbf{b}) the $\beta$--$\gamma$, (\textbf{c}) the CoG$_N$, and
   (\textbf{d}) the CoG$_0$ algorithms. The true parameter values are $\Theta =
   (\varphi_X, \varphi_Y) = (0.7, 0.2)$, and the post-processing using all three
   algorithms mapped the samples to the mirror tower around $\Theta' = (0.3, 0.8)$. %
} \label{fig:simulation-D-L500-tracecatter}
\end{figure*}


\end{document}
